# Supplementary material for: Assessing the role of vanadium technologies in decarbonizing hard-to-abate sectors and enabling the energy transition
Source: iScience. 2021 Oct 13;24(11):103277. doi: 10.1016/j.isci.2021.103277 (PMC8564109; doi:10.1016/j.isci.2021.103277)
Supplement: Data S1. Compendium of vanadium redox flow battery installations (2019), related to Figures 3–5 [file mmc2.xlsx]

## Sheet: Consolidated database
	Name	Manufacturer/Developer	Location	Continent	EU-28	Country	Power (KW)	Duration	Status	Capacity (kwh)
1	Adeline Univesity		Adelaide, SA	Australia	No	Australia	420	2.85714	?	1200
2	Monash Unoversity	VSUN Energy		Australia	No	Australia	180	5	?	900
3	Kind Island Renewable Energy Expansion VRB	VRB Energy	Currie, Tasmania, Australia	Australia	No	Australia	200	4	Offline/Under Repair	800
4	Juwi	UET		Australia	No	Australia	150	4	?	600
5	University of Queensland	VSUN Energy	Heron Island, QLD	Australia	No	Australia	125	5	Operational	625
6	University of Adelaide	VSUN Energy	Adelaide, SA	Australia	No	Australia	135	3.33333	Construction	450
7	Meredith Dairy	VSUN Energy	Meredith, VIC	Australia	No	Australia	80	4	Announced	320
8	Strelley Community School	VSUN Energy	Marble Bar, WA	Australia	No	Australia	40	4	Announced	160
9	30 kW / 130 kWh - University of New South Wales - Gildemeister CellCube	CellCube	Sydney, New South Wales, Australia	Australia	No	Australia	30	4.33	Operational	129.9
10	Busselton Farm Property - Gildemeister / VSUN Energy	VSUN Energy	Busselton, Western Australia, Australia	Australia	No	Australia	10	10	Operational	100
11	Protean Energy	Protean Energy		Australia	No	Australia	25	4	?	100
12	Priest Bros Orchard	VSUN Energy	Pakenham, VIC	Australia	No	Australia	20	4	Announced	80
13	Household VRFB Energy Storage Projects	Shanghai Electric	Australia	Australia	No	Australia	2.5	4	Operational	10
71	WWF Solar	RedT		Europe	Yes	Germany	16467.5	4.85805	?	80000
15	V.C. Bird International Airport of Antigua Solar/Energy Storage Project - PV Energy Ltd	PV Energy Ltd	St John's, Antigua and Barbuda, Antigua and Barbuda	North America	No	Barbuda	3000	4.00	Operational	12000
16	Guadeloupe, Pointe-a-Pitre, Energy Supplier	CellCube	Guadelope	North America	No	Barbuda	30	4.33	?	129.9
17	Bostwana Telecomms	Invinity Energy Systems	Gaborone	Africa	No	Botswana	112	5	?	560
19	Milton-IESO	Gildemeister	Milton, Ontario, Canada	North America	No	Canada	2000	4.00	Contracted	8000
20	5 MW / 20 MWh - Ontario IESO - SunEdison / Imergy Flow Battery	Imergy	TBD, Ontario, Canada	North America	No	Canada	500	4.00	Contracted	2000
21	Dalian Thermal Electric Power Station Phase 1	Rongke Power	Dalian, Liaoning, China	Asia	N o	China	100000	4	Under Construction	400000
22	Hubei Phase 2 - Peak Plant	VRB Energy		Asia	No	China	3000	4	Operational	12000
23	Distributed ES Projects for Wind Farms	Rongke Power		Asia	N o	China	30000	4	Announced	120000
24	Hubei Phase 1 PV Integration	VRB Energy		Asia	N o	China	10000	4	Under Construction	40000
25	Heishan Wind Farm	Rongke Power	Liaoning, China	Asia	N o	China	3000	2	Complete	6000
26	Wafangdian Wind Farm	Rongke Power	Liaoning, China	Asia	N o	China	10000	4	Under Construction	40000
27	Tuoshan Wind Farm	Rongke Power	Liaoning, China	Asia	N o	China	10000	4	Under Construction	40000
28	Awati Renewable Integration	Energy saving joy	Xinjiang	Asia	No	China	3000	3	Operational	9000
29	Guodian Longyuan Wind Farm VFB - Rongke Power & Anshan Rongxin	Rongke Power	Shenyang, Liaoning, China	Asia	No	China	5000	2	Operational	10000
30	Qinghai wind intergration	Rongke Power	Qinghai, China	Asia	N o	China	2000	5	Announced	10000
31	State Grid / Sparton Resources	Prudent Energy	Zhangbei, Hebei Province, China	Asia	No	China	2000	4	Operational	8000
32	Renewable Intergration, VRB Energy	VRB Energy		Europe		Europe	2000	4	Operational	8000
33	China State Grid National Demo Project (Bebei)			Asia	No	China	2000	4	?	8000
34	Fengning Renewable Integration	VRB Energy	Hebei, China	Asia	No	China	2000	4	Announced	8000
35	State power investment corporation	Shanghai Electric	Qinghai, China	Asia	No	China	1000	5	Operational	5000
36	Guodian Hefeng Beizhen Wind Farm: VFB	Rongke Power	Jinzhou, Liaoning, China	Asia	No	China	2000	2	Operational	4000
37	Beijing Renewable energy base	Rongke Power	Beijing, Beijing, China	Asia	No	China	600	4	Operational	2400
38	Prudent Energy Corporation/CEPRI Zhangbei Vanadium Redox Battery Energy Storage System	Prudent Energy	Zhangbei, Hebei, China	Asia	No	China	500	2	Operational	1000
39	500kW/1MWh VRB ESS MW-Class project, VRB Energy	VRB Energy		Europe		Europe	500	2	Operational	1000
40	Changsha Substation 250KM-1MWh Project	VRB Energy		Asia	No	China	250	4	Announced	1000
41	Yuanjia Village (Gansu) 250kW/1MWh VRB ESS Demo Project	VRB Energy	Gansu	Asia	No	China	250	4	Announced	1000
42	Industrial park smart energy project	Shanghai Electric	Shantou, China	Asia	No	China	1000	1	Operational	1000
43	Gold Wind Smart Micro-grid VFB	Rongke Power	Beijing, Beijing, China	Asia	No	China	200	4	Operational	800
44	Zhangbei National Wind and Solar Energy Storage and Transmission Demonstration Project (V)	Rongke Power	Zhangbei, Hebei, China	Asia	No	China	200	4	Announced	800
45	Asia grid order	Rongke Power		Asia	No	China	125	5	Announced	625
46	Dalian EV Charging Station VFB	Rongke Power	Dalian, Liaoning, China	Asia	No	China	60	10	Operational	600
47	Liaoning Electric Power Research Institute Micro-grid Project	Rongke Power	Shenyang, Liaoning, China	Asia	No	China	100	4	Announced	400
48	RKP R&D Center Building VFB	Rongke Power	Dalian, Liaoning, China	Asia	No	China	60	5	Announced	300
49	Snake Island Independent Power Supply System VFB	Rongke Power	Dalian, Liaoning, China	Asia	No	China	10	20	Operational	200
50	Beijing Smart Grid	Rongke Power	Beijing, Beijing, China	Asia	No	China	100	2	Operational	200
51	Micro-grid, VRB Energy	VRB Energy		Asia	No	China	40	4	Announced	160
52	Renewable Intergration, VRB Energy	VRB Energy		Asia	No	China	30	4	Announced	120
53	Multipower intergation project	Shanghai Electric	Hunan, China	Asia	No	China	10	6	Operational	60
54	China Panzhihua (Sichuan) Charging/lightening			Asia	No	China	20	2.5	Announced	50
55	BESS Solution for communication station	Shanghai Electric	Sichuan, China	Asia	No	China	10	4	Operational	40
56	Ningxia demo project	Rongke Power	China	Asia	No	China	3.5	4	Operational	14
57	Minami Hayakita Substation Hokkaido Electric Power- Sumitomo	Sumitomo	Abira-Chou, Hokkaido, Japan	Asia	No	Japan	15000	4	Operational	60000
58	Tomamae Wind Farm	Sumitomo	Tomamae, Hokkaido, Japan	Asia	No	Japan	400	1.5	Announced	600
59	Yokohama Works Energy Storage System - Sumitomo Electric Industries, Ltd.	Sumitomo	Yokohama, Kanagawa, Japan	Asia	No	Japan	1000	5	Operational	5000
60	Distributed energy storage project	Shanghai Electric	Japan	Asia	No	Japan	100	3.8	Operational	380
61	30 kW / 300 kWh DMG Mori Seiki Headquarters	Gildemeister	Tokyo, Tokyo, Japan	Asia	No	Japan	30	10	Announced	300
62	Sumitomo Densetsu Office	Sumitomo	Osaka, Kansai, Japan	Asia	No	Japan	300	0.27	Announced	81
63	Additional Sumitomo Projects	Sumitomo		Asia	No	Japan	18937.6	4.85805	Operational	92000
124	Tidal project	RedT		Europe	Yes	United Kingdom	600	5	?	3000
91	Terna Storage Lab 2, Sicily (6)	CellCube	Ciminna, Sicily, Italy	Europe	Yes	Italy	500	4.00	Announced	2000
150	Terna Project	Rongke Power	Italy	Europe	Yes	Italy	500	4	Operational	2000
118	Simris, CellCube	CellCube		Europe	Yes	Sweden	800	2.25	?	1800
125	Gigha Wind Farm Battery Project	RedT	Gigha, Scotland, United Kingdom	Europe	Yes	United Kingdom	100	16.80	Contracted	1680
72	SmartRegion Pellworm (Vanadium Redox Flow)	CellCube	Island Pellworm, North Sea, Germany	Europe	Yes	Germany	200	8.00	Operational	1600
73	Bosch Braderup ES Facility: Flow Battery - Energiespeicher Nord GmbH & Co KG	Rongke Power	Braderup, Schleswig-Holstein, Germany	Europe	Yes	Germany	325	3.80	Operational	1235
92	Terna Storage Lab 1, Sardinia (8)	CellCube	Codrongianos, Sardinia, Italy	Europe	Yes	Italy	400	3	Announced	1200
161	Simris Village		Simris, Sweden	Europe	Yes	Sweden	250	4	?	1000
164	Wadebridge			Europe	Yes	United Kingdom	90	11	Operational	990
74	VRB High Performance Vanadium Redox Flow	VRB Energy	Koblenz, Germany, Germany	Europe	Yes	Germany	200	4.40	Under Construction	880
70	EnerPrax. - CellCube KIT	CellCube		Europe	Yes	Germany	200	8	?	800
75	VRB ESS Green Vision	VRB Energy	Koblenz, Rheinland Pfalz, Germany	Europe	Yes	Germany	200	4.00	Contracted	800
76	DMG Gildemeister CellCube Industrial Smart Grid	Gildemeister	Bielefeld, Northrhein-Westfalia, Germany	Europe	Yes	Germany	260	2.50	Operational	650
106	Slovakia H-NRES Micro-grid, VRB Energy	VRB Energy		Europe	Yes	Slovakia	100	6	Operational	600
115	Siemens Gamesa	Siemens Gamesa		Europe	Yes	Spain	120	3.33333	?	400
162	DMG Winterthur CellCube	CellCube	Switzerland	Europe	No	Switzerland	200	2	?	400
126	Anglian Water	RedT		Europe	Yes	United Kingdom	60	5	?	300
167	Dorset			Europe	Yes	United Kingdom	61.7531	4.85805	Operational	300
163	Norwich			Europe	Yes	United Kingdom	50	5	Operational	250
116	CENER VRB	Prudent Energy	Sarriguren, Navarra, Spain	Europe	Yes	Spain	50	2.00	Operational	200
86	Net Zero Building in Bhopal	Sun Carrier	Bhopal, Madhya Pradesh, India	Asia	No	India	45	6.67	Operational	300.15
87	Gransolar India	Gransolar		Asia	No	India	50	4	?	200
88	GAT College 30 kW Imergy Flow Battery	Imergy	Bangalore, Karnataka, India	Asia	No	India	30	4.00	Operational	120
89	Telecom, VRB Energy	VRB Energy		Asia	No	India	30	4	Operational	120
90	Indonesia Sumba Island 400kW/500kWh, VRB Energy	VRB Energy		Asia	No	Indonesia	400	1.25	Operational	500
117	Micro-grid, VRB Energy	VRB Energy		Europe	Yes	Spain	50	4	Operational	200
166	Cowes			Europe	Yes	United Kingdom	15	12	Operational	180
127	RedT-Southwest England	RedT	-, -, United Kingdom	Europe	Yes	United Kingdom	40	4.00	Announced	160
202	Vöcklamarkt	Blue Sky Energy		Europe	Yes	Austria	64	2.5	Operational	160
64	South Bohemian Science and Technology Park	CellCube	Budweis, Bohemia, Czech Republic	Europe	Yes	Czech Republic	30	4.33	Operational	129.9
96	Minami Hayakita Substation Hokkaido Electric Power- Sumitomo	Sumitomo	Abira-Chou, Hokkaido, Japan	Asia	No	Japan	1500	4.00	Operational	6000
97	Tomamae Wind Farm	Sumitomo	Tomamae, Hokkaido, Japan	Asia	No	Japan	400	1.50	Operational	600
98	Yokohama Works Energy Storage System - Sumitomo Electric Industries, Ltd.	Sumitomo	Yokohama, Kanagawa, Japan	Asia	No	Japan	100	5.00	Operational	500
99	Distributed energy storage project	Shanghai Electric	Japan	Asia	No	Japan	100	3.8	Operational	380
100	30 kW / 300 kWh DMG Mori Seiki Headquarters	Gildemeister	Tokyo, Tokyo, Japan	Asia	No	Japan	30	10.00	Operational	300
101	Sumitomo Densetsu Office	Sumitomo	Osaka, Kansai, Japan	Asia	No	Japan	300	0.27	Operational	81
102	Telecom, VRB Energy	VRB Energy		Africa	No	Kenya	140	4	Operational	560
67	RISO Syslab Redox Flow Battery	Prudent Energy	Kongens Lyngby, Lyngby-Taarb¾k, Denmark	Europe	Yes	Denmark	15	8.00	Operational	120
78	Cellcube-Willibald-Gluck High School	CellCube	Neumarkt, Oberpfalz, Germany	Europe	Yes	Germany	30	4.00	Operational	120
105	Younicos	Singapore Power		Asia	No	Singapore	250	8	?	2000
79	EV charging			Europe	Yes	Germany	30	4	?	120
80	Micro-grid	VRB Energy		Europe	Yes	Germany	30	4	?	120
198	Konakov Farm	CellCube		Europe	Yes	Poland	30	4	Operational	120
109	Multinational Telecommunications company- Imergy	Imergy	Johannesburg, Gauteng, South Africa	Africa	No	South Africa	625	4.00	Announced	2500
110	Eskom	Bushveld		Africa	No	South Africa	120	3.75	?	450
111	Korean Institute of Energy Technology Evaluation and Planning (KETEP	KORID Energy Company Limited		Asia	No	South Korea	1000	4	?	4000
112	Ulsan manufactoring facility VRFB Project		Ulsan, Gyengnam, Korea, South	Asia	No	South Korea	100	6	Operational	810
113	KIER/Juju Island Vanadium Redox Battery Project , VRB		Juju Island, Juju, Korea, South	Asia	No	South Korea	100	2.00	Operational	200
114	Samyoung Vanadium Redox Flow Battery Project	Samyoung	Gongju, Chungnam, Korea, South	Asia	No	South Korea	50	2.00	Operational	100
68	Micro-grid, VRB Energy	VRB Energy		Europe	Yes	Denmark	20	5	Operational	100
81	10 kW / 100 kWh Haak Fruitfarm Gildemeister CellCube	CellCube	Altes Land, Hamburg, Germany	Europe	Yes	Germany	10	10.00	Operational	100
93	Enel Livorno Test Facility: 10 kW Vanadium Redox Flow	Enel	Livorno, Livorno, Italy	Europe	Yes	Italy	10	10.00	Operational	100
82	CellCube Reference Project	CellCube	Tussenhausen, Germany	Europe	Yes	Germany	200	2	Operational	400
199	Lichtenegg, Utility	CellCube		Europe	Yes	Austria	10	10	Operational	100
119	Lausanne Polytechnic School-Martigny-200kW	CellCube	Martigny, Valais, Switzerland	Europe	No	Switzerland	200	2.00	Operational	400
120	Swiss Dual-Circuit Redox Flow Battery	EPFL	Martigny, Valais, Switzerland	Europe	No	Switzerland	10	6.00	Operational	60
121	Taiwan Power Research Inst.	Sumitomo		Asia	No	Taiwan	1255	6	Operational	7530
122	Telecom, VRB Energy	VRB Energy		Asia	No	Turkey	10	4	Operational	40
123	Telecom, VRB Energy	VRB Energy		Asia	No	UAE	10	4	Operational	40
200	Trins, Farm	CellCube		Europe	Yes	Austria	10	10	Operational	100
201	Vosendor EV Charging	CellCube		Europe	Yes	Austria	10	10	Operational	100
14	Renewable Intergration, VRB Energy	VRB Energy		Europe	Yes	Austria	14	6	Operational	84
82	Micro-grid, VRB Energy	VRB Energy		Europe	Yes	Germany	20	4	Operational	80
103	Fotonenboer 't Spieker Dairy Farm	CellCube	Vierakker, Gelderland, Netherlands	Europe	Yes	Netherlands	10	8.00	Operational	80
129	US Factory	KORID Energy Company Limited	New York, New York, United States	North America	No	United States	50000	4	Announced	200000
130	California Independent System Operator (Sumitomo)	Sumitomo	California	North America	No	United States	2000	8	Operational	16000
131	Sumitomo, VRFB	Sumitomo		Asia	No		2000	4	Operational	8000
132	National Grid	RedT		North America	No	United States	1000	4	?	4000
133	Gills Onions - Prudent Energy VRB-ESS	Prudent Energy	Oxnard, California, United States	North America	No	United States	600	6.00	Operational	3600
134	Washington Project	Rongke Power	Washington, United States	North America	No	United States	1000	3.2	Operational	3200
135	Holy Name High School	Vionx		North America	No	United States	600	5	?	3000
137	San Juan Island	UET		North America	No	United States	500	4	?	2000
138	UET HQ Mukilteo BESS	UET	Mukilteo, Washington, United States	North America	No	United States	600	3.00	Operational	1800
139	Las Positas College EPIC Microgrid - Imergy / GELI	Imergy	Livermore, California, United States	North America	No	United States	250	4.00	Announced	1000
140	Maharishi University - Avalon	Avalon		North America	No	United States	350	2.85714	?	1000
141	Seattle	Rongke Power	Seatlle, United States	North America	No	United States	250	4	Operational	1000
143	Snohomish PUD - MESA 2	Snohomish County Public Utility District	Everett, Washington, United States	North America	No	United States	200	4.00	Contracted	800
144	Renewable Intergration, VRB Energy	VRB Energy		Asia	No		120	5	Operational	600
145	American Vanadium Corp. MTA CellCube Installation	CellCube	New York, New York, United States	North America	No	United States	90	4.33	Operational	389.7
146	Washington State University 1 MW UET Flow Battery - Avista Utilities	UET	Pullman, Washington, United States	North America	No	United States	100	3.20	Operational	320
147	Livermore Valley Performing Arts Center 30 kW Imergy Flow Battery	Imergy	Livermore Valley, California, United States	North America	No	United States	30	4.00	Announced	120
148	NREL American Vanadium CellCube Test Site	CellCube	Golden, Colorado, United States	North America	No	United States	40	7	Operational	280
149	Snohomish PUD - MESA 2	Rongke Power	United States	North America	No	United States	20000	0.4	Operational	8000
94	Renewable Intergration, VRB Energy	VRB Energy		Europe	Yes	Italy	14	5	Operational	70
151	H2 Inc Gochang	H2 Inc	Gochang, South Korea	Asia	No	South Korea	41.1688	4.85805	?	200
152	H2 Inc Naju	H2 Inc	Naju, South Korea	Asia	No	United States	166.733	4.85805	?	810
153	H2 Inc KEPCO	H2 Inc	Gochang, South Korea	Asia	No	South Korea	40	5	?	200
154	Xiangyang Municipality	VRB Energy	China	Asia	No	China	100000	5	Announced	500000
155	Hokkaido Island Wind Powered	Sumitomo	Hokkaido, Japan	Asia	No	Japan	17000	3	Announced	51000
156	Anglo American invinity	Invinity Energy Systems	Australia	Australia	No	Australia	2000	4	Announced	8000
157	Yancheng, Jiangsu Province	Shanghai Electric	Jiangsu Province, China	Asia	No	China	100000	4	Announced	400000
158	CellCube Pangea	CellCube	Port Augusta, Australia	Australia	No	Australia	50000	4	Announced	200000
159	Bushveld Minerals - Vametco	Enerox	Mokopane, Sotuh Africa	Africa	No	South Africa	823.375	4.85805	Announced	4000
160	Kitobo Island	CellCube	Kitobo Island, Uganda	Africa	No	Uganda	60	8.66667	?	520
104	PVCROPS Evora Demonstration Flow Battery Project	RedT	Evora, Norte, Portugal	Europe	Yes	Portugal	5	12.00	Operational	60
83	Schmid small systems	Schmid		Europe	Yes	Germany	15	3	?	45
108	Imergy Trojane Project	Imergy	Trojane, Lukovica, Slovenia	Europe	Yes	Slovenia	10	4.50	Announced	45
65	Sumava National Park CellCube	CellCube	Sumava, Bohemian Forest, Czech Republic	Europe	Yes	Czech Republic	10	4.00	Operational	40
66	Renewable Intergration, VRB Energy	VRB Energy		Europe	Yes	Czech Republic	7	5.71429	Operational	40
69	Livo	Visblue		Europe	Yes	Denmark	5	8	?	40
84	RedT-Germany-10KW	RedT	Germany	Europe	Yes	Germany	10	4.00	Announced	40
85	Telecom, VRB Energy	VRB Energy		Europe	Yes	Hungary	10	4	Operational	40
169	Freemont	Invinity Energy Systems		North America	No	United States	20	2.5	Operational	50
170	Santa Cruz, Sandbar Solar HQ	Invinity Energy Systems		North America	No	United States	30	3	Operational	90
171	Fort Sill, US Army			North America	No	United States	250	2	Operational	500
172	Birmingham Al, ES Research Center,	Invinity Energy Systems		North America	No	United States	250	3	Operational	750
173	Fairfield IA, University	Invinity Energy Systems		North America	No	United States	350	3	Operational	1050
174	Burlington Energy Supplier	CellCube		North America	No	United States	20	2	Operational	40
175	Dominican Republic	CellCube		North America	No	Dominican Republic	28	2.32	Operational	64.96
176	Cuenca University	CellCube		South America	No	Ecuador	20	5	Operational	100
177	Araras Energy Supplier	CellCube		South America	No	Brazil	10	10	Operational	100
178	Krugersdorp Telecomms	CellCube		Africa	No	South Africa	10	10	Operational	100
179	Thaba Eco Hotel	Invinity Energy Systems		Africa	No	South Africa	15	5	Operational	75
180	Kalahari Desert Telecomms	CellCube		Africa	No	South Africa	20	2	Operational	40
181	Ouarzazate	Sumitomo		Africa	No	Morocco	125	4	Operational	500
182	Cairo, Microgrid	CellCube		Africa	No	Egypt	30	4.33	Operational	129.9
183	Abu Dhabi	CellCube		Asia	No	UAE	10	4	Operational	40
184	Bhopal, Office Building	CellCube		Asia	No	India	30	3	Operational	90
185	Hyderabad, Bharat Heavy Electricals Ltd	Energy Storage Solutions		Asia	No	India	50	4	Operational	200
186	Bangalore, EV Charging	CellCube		Asia	No	India	10	19	Operational	190
187	GAT College			Asia	No	India	30	4	Operational	120
188	Maldive Is. Malahini Kuda Bandos Resort	H2 Inc		Asia	No	Maldives	60	4	Operational	240
189	Singapore	CellCube		Asia	No	Singapore	10	10	Operational	100
190	JTC Singapore	Vflow Tech		Asia	No	Singapore	10	10	Operational	100
191	Bangkok	Invinity Energy Systems		Asia	No	Thailand	120	5	Operational	600
192	Con Dao Island	CellCube		Asia	No	Vietnam	10	4	Operational	40
193	Jiaan Village 1	Schmid		Asia	No	Taiwan	5	6	Operational	30
194	Jiaan Village 2	Schmid		Asia	No	Taiwan	42	4.7	Operational	197.4
195	Kaoshiun	Schmid		Asia	No	Taiwan	100	4	Operational	400
196	Auckland	CellCube		Australia	No	Australia	30	4	Operational	120
95	Micro-grid, VRB Energy	VRB Energy		Europe	Yes	Italy	7	5.71429	Operational	40
107	Renewable Intergration, VRB Energy	VRB Energy		Europe	Yes	Slovakia	7	5.71429	Operational	40
128	5 kW / 40 kWh - redT Wokingham Development Facility	RedT	Wokingham, Berkshire, United Kingdom	Europe	Yes	United Kingdom	5	8.00	Operational	40
165	Chard			Europe	Yes	United Kingdom	5	8	Operational	40
168	University of Strathclyde	Invinity Energy Systems	Glasgow	Europe	Yes	United Kingdom	5	4	Operational	20
197	Wroclaw, Industrial	CellCube		Europe	Yes	Poland	5	3	Operational	15
	Average Energy/Power Ratio of Projected Installations	4.85805
	Indicates that either the energy capacity value or power rating values was missing. The average Energy/Power ratio was utilized to estimate the missing value
